# Supplementary material for: Complementary treatment comparison for chronic pain management: A randomized longitudinal study
Source: PLoS One. 2021 Aug 6;16(8):e0256001. doi: 10.1371/journal.pone.0256001 (PMC8345881; doi:10.1371/journal.pone.0256001)
Supplement: S5 File — (XLSX) [file pone.0256001.s006.xlsx]

## Sheet: Feuil1
CODE	Delay_Onset	SEXE	AGE	GROUP	CONV	NSC	Pain_Duration	FIBRO	CPS	RACHIALGIA	NEUROPATH	POLYALGIA	OTHESOARTI	HEADACHE	VISCERAL	MIXED	NM	OTHER	OCCUPATION	T1_PAININT	T1_INTFAT	T1_ISI	T1_HADSA	T1_HADSD	T1_PDI	T1_MCS	T1_PCS	T1_CHLC	T1_IHLC	T1_PHLC	T1_SOPACTR	T1_SOPAEMO	T1_SOPAENT	T1_SOPAGUE	T1_SOPAHAN	T1_SOPALES	T1_SOPAMED	T2_PGIC	T2_PAININT	T2_INTFAT	T2_ISI	T2_HADSA	T2_HADSD	T2_PDI	T2_MCS	T2_PCS	T2_CHLC	T2_IHLC	T2_PHLC
DN53	6	1	62	2	0	3	31	0	0	0	0	0	0	0	1	0	0	0	2	5	9	16	9	6	49	15.9	24.6	22	10	17	5	13	13	14	13	10	17	NA	5	9	16	9	6	49	15.9	24.6	22	10	17
PLJ61	3	1	55	2	1	2	6	0	0	0	0	0	0	0	0	0	0	1	2	7	7	19	14	15	57	16.7	22.2	8	7	7	0	2	0	7	20	14	15	NA	7	7	19	14	15	57	16.7	22.2	8	7	7
DD55	5	1	61	2	1	3	3	0	0	0	0	0	0	0	0	0	0	1	3	3	2	17	11	11	38	41.3	33.5	11	14	13	16	14	15	11	17	8	15	2	3	7	12	5	5	23	46.5	36.8	11	15	10
MJ69	2	1	47	2	0	3	4	0	0	1	0	0	0	0	0	0	0	0	2	5	7	12	14	9	31	18.4	35.9	12	15	11	11	14	12	6	11	9	8	NA	5	7	12	14	9	31	18.4	35.9	12	15	11
DV67	6	1	48	2	0	3	1	0	0	0	0	0	0	0	1	0	0	0	1	4	6	11	13	4	9	34.7	48.9	12	16	13	13	14	9	13	4	6	9	2	2	2	4	10	5	4	37.9	55.6	12	17	13
SM68	5	1	46	2	0	2	6	0	0	0	0	0	0	0	0	0	0	1	2	5	7	24	2	2	36	43.9	13.9	14	11	10	7	0	0	13	18	11	15	3	6	5	20	3	1	37	48.2	20.2	10	9	9
BF52	6	1	64	2	0	2	31	1	0	0	0	0	0	0	0	0	0	0	2	6	6	18	13	12	41	22,7	28.7	16	16	11	5	12	15	16	14	9	15	NA	6	6	18	13	12	41	22,7	28.7	16	16	11
GS80	2	1	37	2	1	3	19	0	0	0	0	1	0	0	0	0	0	0	1	4	5	15	12	4	32	40.3	36.3	11	14	15	13	14	3	13	9	7	13	2	3	5	10	10	3	18	49.3	48.3	10	14	11
VM65	1	1	50	2	0	2	5	1	1	0	0	0	0	0	0	0	0	0	2	8	9	19	19	15	58	11.3	20.5	13	11	8	0	9	12	10	19	12	17	NA	8	9	19	19	15	58	11.3	20.5	13	11	8
DR49	6	0	66	2	0	2	25	0	0	0	1	0	0	0	0	0	0	0	3	6	3	17	9	14	41	15.6	27.8	14	12	15	5	15	10	12	19	10	19	NA	6	3	17	9	14	41	15.6	27.8	14	12	15
NM67	2	1	48	2	1	2	2	0	0	1	0	0	0	0	0	0	0	0	2	6	5	23	14	7	39	40.4	24.2	12	13	13	6	13	8	16	16	12	18	3	4	7	21	14	8	38	29.2	24.4	10	9	10
CS73	4	1	41	2	1	2	1	0	1	0	0	0	0	0	0	0	0	0	2	7	8	56	15	16	57	16.5	28.4	12	15	13	6	19	14	15	15	13	15	NA	7	8	56	15	16	57	16.5	28.4	12	15	13
HM71	6	0	45	2	1	2	26	0	0	1	0	0	0	0	0	0	0	0	2	8	1	17	4	11	63	28.1	35.5	14	12	10	0	3	0	14	20	20	16	NA	8	1	17	4	11	63	28.1	35.5	14	12	10
KM69	4	1	45	2	0	2	3	0	0	1	0	0	0	0	0	0	0	0	2	8	3	27	5	9	42	36.1	30.9	11	14	9	5	10	13	14	16	11	16	4	7	5	14	5	10	42	35.1	30.5	11	14	9
SD62	4	1	53	2	1	1	9	0	0	0	0	1	0	0	0	0	0	0	2	5	6	22	5	11	60	17.3	35.8	15	14	8	8	14	2	12	14	9	17	NA	5	6	22	5	11	60	17.3	35.8	15	14	8
LI73	7	1	42	2	0	3	6	0	0	1	0	0	1	0	0	0	0	0	2	6	8	18	6	11	47	25.5	31,4	11	17	13	10	11	4	14	11	5	11	3	4	6	19	6	10	33	26.3	40	11	15	12
SR56	5	1	59	2	0	NA	20	0	0	0	0	1	0	1	0	0	0	0	4	6	8	21	12	8	46	28.1	20.5	15	13	12	9	13	12	14	14	9	19	NA	6	8	21	12	8	46	28.1	20.5	15	13	12
ZS55	2	1	60	2	0	2	28	0	0	0	0	1	0	0	0	0	0	1	1	4	8	13	10	9	28	33.5	39.1	NA	NA	NA	4	10	9	14	14	10	16	NA	4	8	13	10	9	28	33.5	39.1	NA	NA	NA
DA57	3	1	57	2	1	2	1	0	0	0	0	1	0	0	0	0	0	0	2	4	9	3	13	12	30	29.3	26.6	15	11	11	0	13	1	12	16	9	14	NA	4	9	3	13	12	30	29.3	26.6	15	11	11
GF67	5	1	48	2	0	2	2	1	0	0	0	0	0	0	0	0	0	0	1	6	8	14	4	5	34	47	26.4	12	11	12	8	8	2	9	15	11	15	5	3	7	12	2	3	34	49.1	30.6	11	15	10
HT66	3	0	48	2	0	2	NA	0	0	1	0	0	0	0	0	0	0	1	1	6	5	36	15	9	32	42.6	31.9	11	11	9	2	8	2	7	6	15	19	NA	6	5	36	15	9	32	42.6	31.9	11	11	9
AA61	5	1	54	2	0	3	7	0	0	0	1	0	0	0	0	0	0	1	2	5	6	15	10	7	29	30.6	37.9	15	15	11	7	13	10	9	13	9	16	3	5	8	18	12	8	32	15.8	42.4	13	16	12
SGJ68	8	1	48	2	0	2	16	1	0	0	0	0	0	0	0	0	0	0	2	6	8	16	14	4	46	31.8	34.8	16	15	14	4	18	14	12	12	4	9	2	5	8	18	13	0	33	33.9	37.7	16	17	15
BN75	7	1	41	2	1	2	2	0	0	0	0	0	0	0	0	0	0	1	2	5	8	21	15	14	51	5.4	25.4	11	15	18	3	18	20	17	16	13	19	2	5	9	20	9	9	46	15.3	29.8	12	14	11
GM84	1	1	32	2	1	2	0.75	0	0	0	0	1	0	0	0	0	0	0	2	7	7	19	11	13	50	17.4	23.7	16	12	10	7	12	12	12	16	11	15	3	7	7	20	11	11	54	8.24	27.3	14	16	13
SC73	4	1	41	2	1	2	4	0	0	0	0	1	0	0	0	0	0	0	2	8	7	37	10	3	40	37	26.5	7	12	6	3	9	2	13	20	10	12	NA	8	7	37	10	3	40	37	26.5	7	12	6
BP71	6	0	44	2	0	2	2	0	0	1	0	0	0	0	0	0	0	0	2	6	6	14	5	7	54	43.9	15.9	13	10	9	6	0	4	13	17	12	13	5	7	8	22	10	11	56	34.5	16.6	13	12	8
BC58	2	1	58	2	1	2	1	0	0	1	0	0	0	0	0	0	0	0	2	4	1	11	10	9	35	41.1	27.8	9	19	10	13	12	5	12	16	10	5	1	5	1	13	8	5	33	40.2	26.7	8	18	11
CF61	2	1	54	2	1	2	4	0	0	1	0	0	0	0	0	0	0	0	2	7	9	18	18	16	27	5.1	20.2	17	13	13	4	9	10	14	16	12	13	NA	7	9	18	18	16	27	5.1	20.2	17	13	13
CI71	5	1	44	2	0	2	4	1	0	0	0	0	0	0	0	0	0	0	2	7	10	23	17	5	45	18.3	21.1	14	15	12	7	12	17	12	14	9	10	2	5	5	17	11	9	34	29.3	44.1	8	16	10
WL69	5	1	46	2	0	1	16	0	0	0	0	1	0	0	0	0	0	0	2	7	10	25	15	16	61	10.1	40.4	15	9	13	3	15	8	12	14	13	14	NA	7	10	25	15	16	61	10.1	40.4	15	9	13
LVD67	6	1	48	2	0	2	3	0	0	0	0	1	0	0	0	0	0	0	2	6	10	22	8	15	57	29.5	26.5	13	15	7	9	7	0	12	17	7	10	3	4	7	15	8	5	33	24.3	34	11	13	10
CA76	2	1	40	2	1	2	5	0	0	0	0	0	0	0	0	0	0	1	2	3	6	19	13	11	44	34	26.3	10	16	9	0	3	4	12	18	14	14	NA	3	6	19	13	11	44	34	26.3	10	16	9
TC70	5	1	44	2	1	2	3	0	1	0	0	0	0	0	0	0	0	0	2	8	7	37	10	3	40	37	26.5	7	12	6	3	9	2	13	20	10	12	3	7	10	23	19	15	61	12.3	26.2	12	9	8
LJ69	3	1	46	2	1	2	2	0	0	0	0	1	0	0	0	0	0	0	2	8	10	23	16	17	52	8.6	26.5	18	13	13	2	12	8	11	20	14	15	4	8	10	28	15	17	53	9.7	24.4	14	13	14
BAM50	6	1	65	2	0	2	2	1	0	0	0	0	0	0	0	0	0	0	2	6	8	20	15	7	39	9.9	25.3	14	10	12	3	16	10	16	13	7	17	NA	6	8	20	15	7	39	9.9	25.3	14	10	12
HC78	1	1	38	2	1	2	5	0	0	0	0	0	0	0	0	0	0	1	2	6	6	26	17	11	46	12.1	26.3	15	13	12	6	10	10	12	16	12	16	3	8	7	25	13	8	43	28.6	18	16	15	13
VS92	3	1	24	2	1	2	6	1	0	0	0	0	0	0	0	0	0	0	2	5	9	19	15	13	34	14,4	42.3	16	12	12	3	18	8	6	15	8	5	NA	5	9	19	15	13	34	14,4	42.3	16	12	12
FRM61	7	1	54	2	1	2	1	0	0	0	0	1	0	0	0	0	0	0	2	7	6	17	10	8	43	25.5	25.7	12	12	10	6	4	3	16	14	14	13	4	7	7	17	11	10	50	23.8	36.1	12	15	15
PC64	6	1	55	2	0	2	4	1	1	0	0	0	0	0	0	0	0	0	2	9	8	24	15	6	52	40.4	26.9	11	15	13	10	4	5	9	14	12	18	NA	9	8	24	15	6	52	40.4	26.9	11	15	13
BM75	2	1	41	2	0	2	5	0	1	0	0	0	0	0	0	0	0	0	2	6	9	17	14	13	37	19	27	12	9	9	0	13	13	18	18	18	11	4	7	9	18	19	13	41	7.67	35.3	15	11	16
DK70	5	1	45	2	0	2	16	0	1	0	0	0	0	0	0	0	0	0	2	5	9	17	7	13	31	22	40.3	11	11	11	5	12	1	10	15	3	5	NA	5	9	17	7	13	31	22	40.3	11	11	11
LM65	2	1	50	2	0	2	10	1	0	0	0	0	0	0	0	0	0	0	2	7	10	27	16	14	58	10.7	23.9	11	12	10	6	16	14	8	18	6	19	NA	7	10	27	16	14	58	10.7	23.9	11	12	10
DJ67	4	1	47	2	1	2	8	1	0	0	0	0	0	0	0	0	0	0	2	8	10	24	17	8	57	29.6	26.4	11	13	12	8	11	15	13	16	7	12	NA	8	10	24	17	8	57	29.6	26.4	11	13	12
LV70	6	1	45	2	0	2	4	0	1	0	0	0	0	0	0	0	0	0	2	8	8	19	14	11	59	17.2	25.8	13	12	14	7	13	12	10	16	8	15	3	6	5	17	15	16	22	20.6	31.2	13	13	16
FB70	6	1	45	2	1	2	0.5	1	0	0	0	0	0	0	0	0	0	0	2	5	8	41	13	12	42	22.7	43.6	15	16	12	8	17	5	9	10	7	14	NA	5	8	41	13	12	42	22.7	43.6	15	16	12
MF66	2	1	50	2	1	3	4	1	0	0	0	0	0	0	0	0	0	0	1	7	8	21	11	15	47	14.7	39.2	10	17	12	12	20	16	11	17	5	16	NA	7	8	21	11	15	47	14.7	39.2	10	17	12
FA70	6	1	45	2	0	2	5	0	0	0	0	1	0	0	0	0	0	0	1	6	6	18	15	8	13	27.8	44	10	17	16	10	20	18	14	4	6	19	NA	6	6	18	15	8	13	27.8	44	10	17	16
FE76	5	1	38	2	1	2	1	1	1	0	0	0	0	0	0	0	0	0	2	8	10	58	18	14	60	10.6	31	11	10	12	4	12	11	16	16	10	16	NA	8	10	58	18	14	60	10.6	31	11	10	12
EC56	1	1	58	2	0	2	19	0	0	0	0	1	0	0	0	0	0	0	1	7	8	23	12	3	43	32.4	22.9	11	17	10	8	16	11	11	17	7	7	3	6	8	16	9	5	45	33.7	29.5	15	15	12
MM68	6	0	48	2	1	2	7	0	1	0	0	0	0	0	0	0	0	0	2	8	8	19	16	14	48	11.7	33.1	11.7	33.1	16	5	11	3	17	14	15	11	NA	8	8	19	16	14	48	11.7	33.1	11.7	33.1	16
AS60	5	1	55	2	0	2	16	1	0	0	0	0	0	0	0	0	0	0	1	8	10	24	13	14	45	13.4	22.8	15	8	11	3	12	15	11	17	17	16	2	6	10	26	13	14	28	15	33	15	15	9
MC62	4	1	53	3	0	3	17	0	0	0	0	0	0	0	0	0	0	1	1	6	6	16	5	5	39	56.3	33.3	9	15	9	11	1	8	12	8	8	9	NA	6	6	16	5	5	39	56.3	33.3	9	15	9
LMC56	3	1	59	3	1	NA	3	0	0	0	0	0	0	0	1	0	0	0	2	6	3	12	13	8	37	31,3	33	12	12	9	13	13	5	11	19	8	11	NA	6	3	12	13	8	37	31,3	33	12	12	9
DC75	5	1	40	3	0	2	14	0	0	1	0	0	0	0	0	0	0	0	2	7	8	23	11	14	63	16	23,6	13	13	13	1	14	10	10	17	14	9	NA	7	8	23	11	14	63	16	23,6	13	13	13
JA70	10	1	45	3	0	3	3	0	0	0	0	1	0	0	0	0	0	0	1	5	7	14	10	4	18	50.5	42.2	11	15	14	13	15	6	11	12	7	15	2	3	3	12	10	9	30	44	52.5	13	18	13
CC78	2	1	37	3	0	1	10	1	0	0	0	0	0	0	0	0	0	0	1	7	10	23	17	5	45	18.3	21.1	14	15	12	7	12	17	12	14	9	10	NA	7	10	23	17	5	45	18.3	21.1	14	15	12
LA55	2	0	61	3	1	2	19	0	0	0	0	0	0	1	0	0	0	0	2	7	9	18	15	4	53	37.1	27.3	15	15	15	4	13	13	12	17	16	16	2	5	6	9	6	4	24	42.5	24.7	17	17	16
NC72	4	1	43	3	1	NA	3	0	0	1	0	0	0	0	0	0	0	0	2	4	8	26	13	9	31	12.7	25.7	15	16	14	4	7	14	11	12	14	13	NA	4	8	26	13	9	31	12.7	25.7	15	16	14
DJ59	4	1	56	3	1	1	33	0	0	0	0	1	0	1	0	0	0	0	2	6	8	17	12	11	56	13.5	23.7	11	10	9	7	13	13	12	20	10	16	3	7	5	14	7	9	52	21.5	28.7	12	12	8
MA60	9	0	55	3	1	2	3	0	0	0	0	1	0	0	0	0	0	0	2	9	5	17	16	16	49	10.6	31.9	17	12	14	7	16	19	10	17	16	20	NA	9	5	17	16	16	49	10.6	31.9	17	12	14
DE74	0	1	41	3	0	2	13	0	0	0	0	1	0	0	0	0	0	0	1	8	9	25	11	18	56	18.8	21.2	16	10	10	3	10	14	14	15	17	15	3	5	9	25	10	13	49	24	25.5	14	12	12
PJ82	3	1	33	3	1	2	9	0	0	0	0	0	0	0	0	0	0	1	2	6	9	16	14	15	46	34.1	36.3	13	16	8	10	18	3	8	15	6	7	4	8	10	14	14	14	46	15.6	33.4	16	13	8
WN69	5	1	46	3	1	3	8	0	0	0	0	1	0	0	0	0	0	0	2	8	7	20	9	10	55	18.9	20.9	10	12	8	4	13	1	9	15	13	15	NA	8	7	20	9	10	55	18.9	20.9	10	12	8
WN82	4	1	33	3	1	2	15	0	0	0	0	1	0	0	0	0	0	0	2	5	10	53	17	14	60	15.3	26.9	13	10	8	8	0	4	13	10	19	0	NA	5	10	53	17	14	60	15.3	26.9	13	10	8
WC87	3	1	29	3	1	3	6	0	0	0	0	1	0	0	0	0	0	0	1	6	6	21	16	11	43	29	28.4	9	18	8	2	20	4	6	12	4	3	NA	6	6	21	16	11	43	29	28.4	9	18	8
DS66	3	1	48	3	0	2	5	0	0	0	0	1	0	0	0	0	0	0	1	7	7	21	2	7	36	39.1	26.4	11	16	14	11	0	10	10	10	12	13	NA	7	7	21	2	7	36	39.1	26.4	11	16	14
DC65	6	1	50	3	0	1	10	0	0	1	0	0	0	0	0	0	0	0	2	6	2	18	15	13	38	21.5	27	13	8	9	0	10	0	18	20	14	20	NA	6	2	18	15	13	38	21.5	27	13	8	9
PC74	2	1	40	3	1	2	3	0	0	0	0	1	0	1	0	0	0	0	2	8	7	16	15	10	29	39.4	22.3	14	11	10	3	13	3	12	18	14	13	4	6	2	20	18	10	34	21.1	27.3	13	14	14
LC55	4	1	61	3	1	2	4	0	0	1	0	0	0	0	0	0	0	0	2	7	9	20	13	13	59	25.4	41.3	9	12	11	6	10	8	17	15	11	16	4	7	9	18	15	10	46	26.9	38.2	13	10	11
VS76	1	1	39	3	0	2	4	0	0	0	0	0	0	0	0	0	0	1	1	4	6	16	12	14	27	40.3	30.9	13	12	11	4	9	11	11	13	10	12	NA	4	6	16	12	14	27	40.3	30.9	13	12	11
SS77	6	1	38	3	0	2	0.83	0	0	0	0	1	0	0	0	0	0	0	2	7	7	20	8	5	43	35.8	19.5	13	14	11	4	6	1	14	13	13	13	3	3	7	17	8	9	40	44.7	35.3	10	17	13
RF62	1	1	53	3	1	3	1	1	0	0	0	1	0	0	0	0	0	0	2	7	7	17	8	10	35	26.4	30.5	12	13	10	5	17	11	8	18	3	12	3	7	4	16	8	11	40	21.2	37.5	14	16	12
RC78	2	1	36	3	0	2	NA	1	0	0	0	0	0	0	0	0	0	0	2	6	8	22	13	14	64	11.2	28.4	12	13	13	8	19	14	16	18	10	18	NA	6	8	22	13	14	64	11.2	28.4	12	13	13
VP64	3	1	51	3	0	3	4	0	0	0	0	0	0	0	0	0	0	1	1	6	3	11	7	2	12	50.8	38.7	14	17	11	13	9	9	14	5	12	18	NA	6	3	11	7	2	12	50.8	38.7	14	17	11
DJM68	4	0	46	3	1	1	3	1	0	0	0	0	0	0	0	0	0	0	2	7	6	36	8	14	47	17	29.4	12	11	10	7	0	10	12	17	13	13	NA	7	6	36	8	14	47	17	29.4	12	11	10
CG64	3	1	52	3	0	2	9	0	0	0	0	0	0	0	0	0	0	1	2	5	8	20	9	11	47	17.3	29.9	15	18	7	9	18	12	6	12	8	8	NA	5	8	20	9	11	47	17.3	29.9	15	18	7
RD68	3	0	48	3	0	2	14	0	0	0	0	1	0	0	0	0	0	0	2	5	8	18	4	10	53	38.1	20.4	8	17	7	12	8	0	7	20	10	8	2	6	4	16	3	8	47	48.7	22.6	12	15	10
RJ53	5	0	62	3	1	3	9	0	0	0	1	0	0	0	0	0	0	0	2	7	4	NA	14	15	56	18.2	35.3	15	16	13	8	20	4	10	17	12	20	NA	7	4	NA	14	15	56	18.2	35.3	15	16	13
JN72	3	1	44	3	1	2	3	0	0	0	0	1	0	0	0	0	0	0	2	6	5	18	14	11	40	29.1	27.8	16	16	13	8	12	15	10	13	9	13	3	5	7	17	16	10	33	20	39.2	15	14	12
MP67	3	1	48	3	1	2	16	1	0	0	0	0	0	0	0	0	0	0	2	5	5	15	7	13	48	29.5	21.9	12	13	14	8	16	13	8	17	13	16	NA	5	5	15	7	13	48	29.5	21.9	12	13	14
SP66	6	1	50	3	0	2	11	0	0	0	0	0	0	0	0	0	0	1	2	5	10	28	21	15	65	8.3	31.3	13	12	16	3	16	17	10	16	9	13	NA	5	10	28	21	15	65	8.3	31.3	13	12	16
DCN64	5	1	51	3	0	2	10	0	0	0	0	1	0	0	0	0	0	0	2	6	6	21	11	10	31	19.9	27.1	16	12	14	4	3	9	7	16	12	20	3	7	7	17	8	2	32	49.8	18.4	14	14	7
LP64	6	1	51	3	0	3	4	0	1	0	0	0	0	0	0	0	0	0	2	9	8	17	19	10	41	8.3	27.4	15	17	17	10	14	16	10	12	11	10	NA	9	8	17	19	10	41	8.3	27.4	15	17	17
MLF72	4	1	43	3	0	3	20	0	0	0	0	1	0	0	0	0	0	0	1	4	7	15	9	5	42	42.6	25.1	13	15	11	9	16	2	9	5	8	8	NA	4	7	15	9	5	42	42.6	25.1	13	15	11
BV69	6	1	45	3	0	1	NA	1	1	0	0	0	0	0	0	0	0	0	2	7	8	18	15	10	52	16.8	33.6	11	10	11	4	4	0	13	19	10	3	4	8	7	12	8	6	31	43.5	28.5	9	13	9
PI68	3	1	48	3	0	3	1	0	0	0	0	0	0	0	0	0	0	1	2	5	7	19	9	14	54	21	21.9	11	15	13	5	13	15	13	16	9	20	NA	5	7	19	9	14	54	21	21.9	11	15	13
MR64	8	1	51	3	1	2	11	0	0	1	0	0	0	0	0	0	0	0	2	5	8	23	13	11	42	18	38	12	13	9	10	16	4	7	18	11	10	NA	5	8	23	13	11	42	18	38	12	13	9
GI74	2	1	43	3	0	3	4	1	0	0	0	0	0	0	0	0	0	0	1	5	7	19	6	7	33	48	40.9	11	17	6	14	7	8	6	6	2	11	2	2	8	14	6	3	5	50.8	47.7	11	20	7
WM57	3	1	59	3	0	1	1	0	0	1	0	0	0	0	0	0	0	0	2	8	9	25	15	15	60	10.3	20.6	16	7	10	0	9	0	6	20	6	18	NA	8	9	25	15	15	60	10.3	20.6	16	7	10
SA64	5	1	51	3	0	1	27	0	1	0	0	0	0	0	0	0	0	0	2	4	7	21	14	9	28	31	28.6	12	12	13	9	10	7	7	10	11	15	NA	4	7	21	14	9	28	31	28.6	12	12	13
MS81	0	1	34	3	0	3	3	0	0	1	0	0	0	0	0	0	0	0	2	7	9	20	14	9	43	18.4	32.7	13	14	9	4	3	17	15	11	7	16	3	5	9	21	15	7	45	16.6	29.9	12	15	12
DL84	3	1	32	3	0	2	8	0	1	0	0	0	0	0	0	0	0	0	2	5	7	23	18	13	45	19.1	32.3	16	14	14	6	12	13	17	11	16	15	NA	5	7	23	18	13	45	19.1	32.3	16	14	14
PS73	6	1	43	3	0	2	16	0	0	0	0	0	0	0	0	0	0	1	2	6	7	21	15	8	50	14.4	33.8	15	14	13	11	17	14	16	17	5	16	NA	6	7	21	15	8	50	14.4	33.8	15	14	13
PJ55	3	1	60	3	1	2	3	0	0	0	0	0	0	0	1	0	0	0	2	5	5	8	11	14	47	23.1	35.3	12	10	12	4	12	10	14	13	8	12	NA	5	5	8	11	14	47	23.1	35.3	12	10	12
BS61	5	1	54	3	0	1	9	0	0	0	0	0	0	0	0	0	0	1	2	6	9	15	15	14	57	11.3	30.9	15	12	13	4	17	2	14	14	10	14	NA	6	9	15	15	14	57	11.3	30.9	15	12	13
AP77	3	1	39	3	0	2	2	1	0	0	0	0	0	0	0	0	0	0	2	8	9	18	15	15	32	24.1	38.5	21	18	19	2	16	6	8	15	5	9	NA	8	9	18	15	15	32	24.1	38.5	21	18	19
ML83	2	1	33	3	1	3	7	0	0	1	0	0	0	0	0	0	0	0	1	4	2	17	3	11	42	18.5	19	19	14	17	6	13	20	12	17	7	20	1	5	3	9	3	3	11	45.1	46.1	7	21	10
CE81	3	1	35	3	0	2	4	1	1	0	0	0	0	0	0	0	0	0	2	6	8	6	12	12	33	17.4	38.9	14	13	11	6	17	13	18	17	11	11	2	4	8	8	10	11	32	29.5	34.7	12	17	12
KF68	5	1	47	3	1	2	1	1	0	0	0	0	0	0	0	0	0	0	2	6	10	19	18	7	58	24.1	22.9	18	22	23	13	17	15	15	14	16	19	NA	6	10	19	18	7	58	24.1	22.9	18	22	23
SH77	2	1	38	3	0	2	14	0	0	0	0	0	0	0	0	0	0	1	4	7	10	28	17	16	58	6.6	28	10	10	8	7	8	0	12	12	11	9	NA	7	10	28	17	16	58	6.6	28	10	10	8
GMF64	5	1	50	3	1	2	2	0	0	0	0	0	0	0	1	0	0	0	1	6	8	20	17	8	26	22.2	41.9	13	12	13	13	14	14	10	11	7	15	NA	6	8	20	17	8	26	22.2	41.9	13	12	13
KM79	3	0	37	3	0	2	2	0	0	0	0	0	0	0	0	0	0	1	2	5	8	14	7	4	42	41.2	21.3	14	12	12	5	5	0	17	19	14	12	NA	5	8	14	7	4	42	41.2	21.3	14	12	12
PF54	5	0	62	3	0	2	5	0	0	0	0	0	0	0	0	0	0	1	4	6	6	10	12	6	18	37.4	44.3	14	13	8	11	14	1	12	10	9	5	2	5	6	8	10	6	12	42.4	46.7	12	17	9
MN67	3	1	48	3	1	2	23	0	0	0	0	1	0	0	0	0	0	0	2	7	7	20	14	14	42	13.8	32.2	6	7	8	4	18	12	10	16	10	8	3	6	9	16	8	11	41	25.8	33.7	12	14	10
BS79	4	1	37	3	0	2	1	0	0	0	0	1	0	0	0	0	0	0	2	7	9	21	19	12	52	12.2	32.6	15	15	11	5	18	11	10	14	10	16	NA	7	9	21	19	12	52	12.2	32.6	15	15	11
AA82	3	1	35	3	1	2	1	0	0	0	0	0	0	0	0	0	0	1	1	6	6	16	9	8	48	36.9	26.3	13	14	12	4	15	6	14	15	13	13	NA	6	6	16	9	8	48	36.9	26.3	13	14	12
PS73	4	1	42	3	1	2	16	0	0	0	0	0	0	0	0	0	0	1	2	10	10	24	18	21	67	1.6	26	16	14	15	2	8	14	12	14	10	14	3	8	8	18	17	13	61	18.7	25.2	13	13	13
FL56	5	1	58	3	1	2	5	0	0	0	0	1	0	0	0	0	0	0	2	6	8	46	14	11	52	17	31.7	13	13	14	7	13	15	15	15	12	14	NA	6	8	46	14	11	52	17	31.7	13	13	14
PC87	3	1	27	3	0	3	1	0	1	0	0	0	0	0	0	0	0	0	2	7	10	26	15	14	63	11	23.6	13	11	12	1	12	11	18	17	13	17	NA	7	10	26	15	14	63	11	23.6	13	11	12
DS89	2	1	27	3	1	2	4	1	0	0	0	0	0	0	0	0	0	0	2	6	8	17	12	8	38	25.6	35.8	11	13	14	5	15	12	12	18	10	15	NA	6	8	17	12	8	38	25.6	35.8	11	13	14
CM66	3	1	48	4	0	2	2	0	0	0	0	0	0	0	0	0	0	1	2	6	8	18	15	14	53	14.2	19.8	15	9	13	2	5	11	11	16	16	16	NA	6	8	18	15	14	53	14.2	19.8	15	9	13
LV75	3	1	40	4	0	2	24	0	0	0	0	1	0	0	0	0	0	0	2	5	7	15	8	7	36	46.8	32.5	12	12	10	5	6	11	10	18	8	17	4	5	3	10	5	8	44	44.2	31.5	17	10	9
CM70	0	1	44	4	0	3	4	1	1	0	0	0	0	0	0	0	0	0	2	10	8	24	7	13	53	10.8	24.9	14	14	11	8	19	7	13	19	10	12	NA	10	8	24	7	13	53	10.8	24.9	14	14	11
HD51	4	1	64	4	1	2	7	1	0	0	0	0	0	0	0	0	0	0	2	5	8	17	8	15	40	12.8	25.8	15	12	12	2	16	12	12	18	10	16	NA	5	8	17	8	15	40	12.8	25.8	15	12	12
CC71	2	1	46	4	1	1	3	0	1	0	0	0	0	0	0	0	0	0	2	4	5	14	15	11	28	19	33.1	13	14	12	1	8	3	18	14	5	13	NA	4	5	14	15	11	28	19	33.1	13	14	12
MC64	7	1	52	4	1	NA	10	1	0	0	0	0	0	0	0	0	0	0	1	6	9	22	15	14	46	28	31.8	14	16	13	7	16	6	15	13	12	14	NA	6	9	22	15	14	46	28	31.8	14	16	13
MJ77	6	1	38	4	0	2	2	0	0	0	0	0	0	0	0	0	0	1	2	7	8	16	5	8	33	45.2	24,3	12	14	13	9	8	4	9	16	4	10	NA	7	8	16	5	8	33	45.2	24,3	12	14	13
RAM62	4	1	52	4	1	1	1	0	1	0	0	0	0	0	0	0	0	0	2	6	6	16	15	17	47	16.3	42.7	12	14	7	8	5	0	10	13	14	12	2	5	7	17	9	7	46	42.3	35.7	12	15	7
RR72	2	1	43	4	1	2	6	0	0	0	1	0	0	0	0	0	0	0	2	5	8	19	9	15	57	18	21.9	14	12	11	4	14	6	7	17	11	17	NA	5	8	19	9	15	57	18	21.9	14	12	11
HF71	8	1	44	4	1	2	4	1	0	0	0	0	0	0	0	0	0	0	2	7	8	17	11	10	43	33.1	33.6	11	11	8	4	8	12	14	10	6	13	NA	7	8	17	11	10	43	33.1	33.6	11	11	8
SR73	2	1	43	4	1	2	2	0	0	0	0	0	0	0	0	0	0	1	2	8	10	22	14	14	68	7.2	29.9	12	13	14	2	14	13	14	17	4	9	NA	8	10	22	14	14	68	7.2	29.9	12	13	14
BF71	5	1	39	4	0	2	3	0	0	0	1	0	0	0	0	0	0	0	2	7	9	22	14	17	64	11.7	28	15	10	14	2	9	14	15	17	15	17	NA	7	9	22	14	17	64	11.7	28	15	10	14
MM86	2	1	29	4	1	2	3	1	1	0	0	0	0	0	0	0	0	0	2	6	9	23	17	18	55	30.6	27.9	11	6	6	2	9	6	12	10	12	11	NA	6	9	23	17	18	55	30.6	27.9	11	6	6
GM73	6	1	43	4	0	3	1	0	0	1	0	0	0	0	0	0	0	0	4	8	8	26	13	11	60	10.9	38.2	13	14	11	2	4	8	10	18	11	14	NA	8	8	26	13	11	60	10.9	38.2	13	14	11
DM59	2	1	55	4	0	2	2	1	1	0	0	0	0	0	0	0	0	0	2	2	8	21	12	11	40	22.4	25.8	16	15	13	6	9	7	12	12	12	13	NA	2	8	21	12	11	40	22.4	25.8	16	15	13
HA85	2	1	31	4	0	3	2	0	0	0	0	0	0	0	0	0	0	1	1	4	6	2	14	14	30	18.4	37.2	12	13	6	3	20	0	1	10	15	14	NA	4	6	2	14	14	30	18.4	37.2	12	13	6
VN83	11	1	33	4	1	2	17	1	0	0	0	0	0	0	0	0	0	0	2	8	10	24	17	15	47	9.1	30.9	13	10	12	2	16	14	13	20	7	18	NA	8	10	24	17	15	47	9.1	30.9	13	10	12
TP55	4	1	59	4	1	2	8	0	0	0	0	1	0	0	0	0	0	0	1	5	4	40	12	11	15	34.7	50.1	15	15	13	4	6	9	11	9	5	16	NA	5	4	40	12	11	15	34.7	50.1	15	15	13
GK73	4	1	43	4	1	2	4	1	1	0	0	0	0	0	0	0	0	0	2	8	9	24	19	19	60	0.8	21	16	12	12	0	12	16	18	16	17	18	4	8	9	28	20	17	59	14	37.4	14	15	16
DJ74	5	1	41	4	1	3	2	1	0	0	0	0	0	0	0	0	0	0	2	6	9	25	19	17	50	10.8	27.9	16	10	13	4	10	13	14	16	14	13	3	3	8	21	14	8	31	27.2	35.4	12	17	13
QJ57	8	0	58	4	1	2	0.58	0	0	1	0	0	0	0	0	0	0	1	2	7	8	17	7	8	32	27.5	30.5	9	15	13	3	5	9	13	16	9	13	3	7	8	14	13	10	39	37.7	39.1	12	15	11
MD73	5	0	41	4	0	2	6	0	0	1	0	0	0	0	0	0	0	0	1	5	4	33	5	4	39	50.4	28.6	13	16	14	8	2	3	8	9	10	12	NA	5	4	33	5	4	39	50.4	28.6	13	16	14
NM64	4	1	51	4	1	2	6	1	0	0	0	0	0	0	0	0	0	1	2	5	9	19	15	4	35	39.5	27.2	9	10	8	3	6	2	6	10	4	17	NA	5	9	19	15	4	35	39.5	27.2	9	10	8
JV72	8	1	42	4	0	3	3	0	0	0	0	1	0	0	0	0	0	0	1	5	7	14	10	4	18	50.5	42.2	11	15	14	13	15	6	11	12	7	15	NA	5	7	14	10	4	18	50.5	42.2	11	15	14
DA78	4	1	36	4	1	2	7	0	0	0	0	1	0	0	0	0	0	0	2	3	6	14	13	9	29	24.1	25.8	14	15	13	8	17	16	9	16	6	7	NA	3	6	14	13	9	29	24.1	25.8	14	15	13
MM76	3	1	39	4	1	2	1	1	1	0	0	0	0	0	0	0	0	0	2	7	8	20	17	16	60	10.7	24.3	14	11	11	1	20	10	7	20	20	17	1	6	6	12	11	14	45	28	30.3	6	11	8
RM81	3	1	35	4	1	2	6	0	0	1	0	0	0	0	0	0	0	0	1	5	8	14	5	9	27	41.3	34.2	6	17	16	15	10	13	13	13	9	16	3	3	7	6	3	6	12	42.1	46.9	14	17	14
LI73	2	1	44	4	0	1	10	1	0	0	0	0	0	0	0	0	0	0	2	5	8	NA	9	10	28	32.5	37.2	NA	NA	NA	7	10	7	13	12	6	7	NA	5	8	NA	9	10	28	32.5	37.2	NA	NA	NA
ML70	3	1	44	4	1	1	5	0	0	0	0	1	0	0	0	0	0	0	2	6	8	23	11	8	53	22.3	38.4	13	13	15	10	19	15	9	12	4	12	NA	6	8	23	11	8	53	22.3	38.4	13	13	15
BV75	3	1	42	4	0	2	15	0	0	0	0	0	0	0	0	0	0	1	2	4	4	6	7	14	40	16.4	37.7	12	13	10	8	16	3	10	17	6	16	NA	4	4	6	7	14	40	16.4	37.7	12	13	10
LM63	3	0	52	4	0	3	3	0	0	1	0	0	0	0	0	0	0	0	2	5	2	11	10	8	33	38.6	31.2	13	10	14	6	6	4	6	16	15	13	3	4	3	9	9	7	25	45.5	36.8	14	15	15
BS65	2	1	50	4	0	2	3	1	1	0	0	0	0	0	0	0	0	0	2	6	8	20	13	12	49	21.9	28.4	15	16	13	12	10	7	11	13	11	14	NA	6	8	20	13	12	49	21.9	28.4	15	16	13
FI67	2	1	49	4	0	2	3	1	0	0	0	0	0	0	0	0	0	0	2	5	5	16	16	16	48	20.1	37.6	16	17	13	7	15	2	12	15	9	13	4	3	8	22	20	18	52	17.4	34.4	18	15	16
DG78	2	1	37	4	1	3	3	0	0	0	0	1	0	0	0	0	0	0	1	3	6	9	10	11	27	28.6	36.8	17	15	8	7	15	14	15	8	11	9	NA	3	6	9	10	11	27	28.6	36.8	17	15	8
JJ84	5	0	31	4	0	2	9	0	0	0	0	1	0	0	0	0	0	0	2	7	7	47	19	13	35	17,2	37.2	15	6	11	0	16	19	9	17	14	12	NA	7	7	47	19	13	35	17,2	37.2	15	6	11
SV78	9	1	37	4	1	3	2	0	0	0	0	1	0	0	0	0	0	0	2	6	8	23	9	12	55	24.2	29.4	13	16	8	10	17	11	16	11	11	7	NA	6	8	23	9	12	55	24.2	29.4	13	16	8
DAD57	5	1	58	4	1	1	9	1	0	0	0	0	0	0	0	0	0	0	2	5	9	24	16	11	63	13.6	25.5	9	9	11	5	11	2	14	9	10	10	NA	5	9	24	16	11	63	13.6	25.5	9	9	11
LB61	2	1	56	4	1	2	40	0	0	0	0	1	0	0	0	0	0	0	4	3	7	20	17	14	34	11.9	44.4	13	14	15	5	17	10	12	9	4	11	NA	3	7	20	17	14	34	11.9	44.4	13	14	15
DB57	2	1	59	4	0	2	8	0	0	0	0	1	0	0	0	0	0	0	1	6	9	20	8	11	36	23.7	28.6	15	16	10	8	9	8	4	16	11	20	3	5	8	17	11	6	37	23.5	27	17	18	8
BV62	2	1	55	4	0	2	5	1	0	0	0	0	0	0	0	0	0	0	1	5	8	24	5	5	40	42.8	20.8	13	12	13	7	7	9	10	14	10	14	3	4	7	17	5	8	25	37.8	24.5	12	15	14
BB71	8	0	44	4	1	3	6	0	0	0	0	1	0	0	0	0	0	0	2	6	8	23	15	10	53	21.1	25.8	13	8	8	0	13	8	14	18	14	15	NA	6	8	23	15	10	53	21.1	25.8	13	8	8
BC66	0	1	49	4	0	1	3	1	1	0	0	0	0	0	0	0	0	0	2	6	8	17	12	14	24	19.3	41.8	14	16	14	13	16	9	15	13	13	16	NA	6	8	17	12	14	24	19.3	41.8	14	16	14
VP76	6	1	39	4	1	3	5	1	0	0	0	0	0	0	0	0	0	0	2	7	8	20	17	18	57	13.9	38.6	16	13	12	4	13	10	7	11	12	7	NA	7	8	20	17	18	57	13.9	38.6	16	13	12
SB72	3	0	44	4	0	2	9	0	0	0	0	1	0	0	0	0	0	0	4	6	6	17	17	9	39	26.1	33.8	16	18	9	8	11	9	15	14	14	17	2	4	3	13	13	7	14	39.3	43.8	12	18	12
AOA75	4	1	39	4	0	2	1	1	1	0	0	0	0	0	0	0	0	0	2	7	7	37	6	9	28	42.7	19,6	10	8	10	0	13	5	12	12	8	8	6	6	8	21	11	14	48	14.3	30.6	12	10	13
FP71	3	1	43	4	0	2	5	0	0	0	0	0	0	0	0	0	0	1	2	6	9	6	17	8	18	13	35.4	14	14	10	7	20	9	9	15	12	11	NA	6	9	6	17	8	18	13	35.4	14	14	10
HB67	8	1	48	4	0	2	5	1	0	1	1	0	0	0	0	0	0	0	2	6	9	25	20	17	36	13	29.1	18	15	13	5	16	14	11	9	11	17	NA	6	9	25	20	17	36	13	29.1	18	15	13
SM64	3	1	51	5	1	3	5	0	0	1	0	1	0	0	0	0	0	0	2	7	5	11	4	6	32	50.5	37.2	11	15	11	16	3	2	15	7	7	9	NA	7	5	11	4	6	32	50.5	37.2	11	15	11
GC68	7	1	47	5	0	2	28	0	1	0	0	0	0	0	0	0	0	0	2	7	9	15	7	11	56	16.7	20.6	13	8	14	4	6	10	10	14	16	16	4	7	8	12	7	10	40	16.2	29.3	15	13	13
JM67	4	1	50	5	0	2	4	0	0	0	0	1	0	0	0	0	0	0	2	6	7	17	4	6	45	35,7	32.5	15	14	12	12	15	12	12	8	12	15	NA	6	7	17	4	6	45	35,7	32.5	15	14	12
DC70	8	1	45	5	0	2	3	0	0	1	0	1	0	0	0	0	0	0	4	5	8	16	6	7	42	32,6	30.4	15	14	12	6	15	14	17	14	9	9	NA	5	8	16	6	7	42	32,6	30.4	15	14	12
LV70	2	1	46	5	1	2	3	0	0	0	0	0	0	0	0	0	0	1	2	7	5	18	14	10	45	23.3	28.8	16	16	13	4	12	12	7	14	7	14	NA	7	5	18	14	10	45	23.3	28.8	16	16	13
AS69	2	1	47	5	1	2	16	1	0	0	0	0	0	0	0	0	0	0	1	6	7	18	17	8	40	32.3	27.4	14	17	11	9	12	12	8	11	8	14	NA	6	7	18	17	8	40	32.3	27.4	14	17	11
RJ61	3	1	54	5	0	3	10	0	0	0	0	1	0	0	0	0	0	0	1	5	8	26	11	11	42	15.4	34.4	9	13	10	5	10	10	11	14	12	6	3	7	6	14	9	9	35	37.8	37	8	12	9
DM75	2	1	40	5	0	2	13	0	0	0	0	1	0	0	0	0	0	0	2	5	10	22	20	7	42	22.8	27.2	12	16	12	10	15	13	6	8	12	8	NA	5	10	22	20	7	42	22.8	27.2	12	16	12
JJ60	2	1	56	5	0	1	1	0	0	0	0	1	0	0	0	0	0	0	2	8	8	20	12	10	54	19.8	26.8	11	13	8	2	9	13	10	17	14	12	NA	8	8	20	12	10	54	19.8	26.8	11	13	8
MS82	6	1	34	5	1	NA	6	0	0	1	0	1	0	0	0	0	0	0	2	8	10	23	18	17	70	6.8	26,9	16	11	12	3	12	13	7	20	13	14	NA	8	10	23	18	17	70	6.8	26,9	16	11	12
PC73	7	0	42	5	0	1	3	0	0	0	1	0	0	0	0	0	0	0	2	3	7	22	15	15	54	10.9	33.3	11	15	10	3	14	12	13	17	10	11	NA	3	7	22	15	15	54	10.9	33.3	11	15	10
MM66	2	1	49	5	0	2	5	0	0	0	0	0	0	0	0	0	0	1	2	5	6	23	18	13	36	9.5	30	11	11	10	7	14	13	5	17	5	10	NA	5	6	23	18	13	36	9.5	30	11	11	10
RM54	5	1	62	5	1	3	5	0	1	0	0	0	0	0	0	0	0	0	4	8	8	12	10	11	41	16.5	27.3	8	10	10	4	7	13	17	14	10	19	NA	8	8	12	10	11	41	16.5	27.3	8	10	10
VMK63	3	1	51	5	0	2	5	0	0	0	0	1	0	0	0	0	0	0	2	3	4	21	5	7	30	46.6	28.7	7	16	6	13	9	9	6	15	1	7	3	4	8	10	6	8	17	39.1	33.3	10	18	11
FM43	4	1	71	5	0	2	3	0	0	1	0	1	0	0	0	0	0	0	3	8	7	16	11	9	34	33.7	30.6	NA	NA	NA	5	9	15	11	14	11	20	NA	8	7	16	11	9	34	33.7	30.6	NA	NA	NA
JC67	2	1	48	5	1	2	3	1	0	0	0	0	0	0	0	0	0	1	2	6	9	20	14	10	43	22.2	24	13	13	11	5	0	5	12	14	18	13	2	4	4	10	11	6	23	36.1	37.1	12	17	15
MD68	4	1	46	5	1	2	17	0	0	0	0	1	0	0	0	0	0	0	2	7	8	48	15	18	64	7.9	27.7	8	9	9	7	3	6	14	18	9	7	3	6	9	24	14	15	59	12.9	23.7	9	12	13
GA53	4	1	63	5	0	2	26	0	0	0	0	1	0	0	0	0	0	0	2	5	8	16	12	10	27	23.6	28.6	12	17	14	14	12	8	12	10	6	13	2	2	5	17	7	6	28	43.6	41.3	12	17	16
JM63	3	1	51	5	0	2	10	0	0	0	0	0	0	0	0	0	0	1	2	5	5	14	10	11	36	41.8	46.2	14	16	14	8	10	10	11	10	14	20	3	3	3	12	11	10	28	21.4	44.8	16	16	14
SM67	5	0	48	5	0	1	5	0	0	0	1	0	0	0	0	1	0	0	3	7	6	20	15	11	43	19.6	24.5	15	12	16	8	7	14	14	15	10	8	NA	7	6	20	15	11	43	19.6	24.5	15	12	16
AG76	5	1	39	5	0	3	15	1	0	0	0	0	0	0	0	0	0	0	1	7	9	46	14	12	34	15.5	26.3	12	15	12	4	11	7	10	14	9	10	NA	7	9	46	14	12	34	15.5	26.3	12	15	12
LC66	2	1	48	5	1	2	7	0	1	0	0	0	0	0	0	0	0	0	1	8	8	8	15	11	23	29.7	43.8	13	13	12	6	14	9	13	10	7	17	NA	8	8	8	15	11	23	29.7	43.8	13	13	12
PM63	2	1	53	5	1	1	2	0	1	0	0	0	0	0	0	0	0	0	1	7	6	23	11	10	60	18.4	20.6	14	19	15	8	17	10	11	19	12	19	NA	7	6	23	11	10	60	18.4	20.6	14	19	15
AS88	5	1	28	5	1	2	4	0	0	0	0	1	0	0	0	0	0	0	1	8	9	17	17	12	51	28.2	25.9	9	14	10	9	19	4	6	17	9	17	NA	8	9	17	17	12	51	28.2	25.9	9	14	10
DGG70	5	1	44	5	1	2	6	0	0	0	0	1	0	0	0	0	0	0	2	7	10	24	16	11	57	14.7	20.1	18	12	13	2	14	15	10	18	10	15	NA	7	10	24	16	11	57	14.7	20.1	18	12	13
GL59	6	0	56	5	0	2	12	0	0	0	0	1	0	0	0	0	0	0	2	5	9	21	10	7	35	23.6	35.5	16	17	15	9	10	12	12	14	10	17	2	4	3	18	4	6	27	32.2	43.1	14	16	12
CA73	4	1	42	5	1	2	11	0	0	0	0	1	0	0	0	0	0	0	2	5	8	48	16	13	47	17.3	31.9	14	13	14	2	10	16	15	18	20	16	4	7	8	18	17	12	41	22.9	28.2	15	12	13
MMC43	8	1	71	5	0	2	5	0	0	1	0	0	0	0	0	0	0	0	3	5	4	9	6	7	49	22	23.5	16	15	18	8	8	12	13	12	8	14	NA	5	4	9	6	7	49	22	23.5	16	15	18
SD66	6	1	49	5	0	2	15	1	0	0	0	1	0	0	0	0	0	0	1	7	9	12	15	9	35	27.2	26.5	15	14	11	0	17	12	11	15	11	14	NA	7	9	12	15	9	35	27.2	26.5	15	14	11
DA69	3	1	46	5	0	3	3	0	0	0	0	1	0	0	0	0	0	0	1	5	7	19	17	9	32	22	41.8	9	15	9	3	20	12	14	14	7	15	3	5	7	15	12	5	16	34	46.7	11	15	9
WN68	5	1	48	5	1	1	1	0	0	0	0	1	0	0	0	0	0	0	2	5	5	12	7	8	34	40.8	26.4	13	12	10	4	16	6	12	20	5	10	4	7	6	10	7	9	36	28.2	26.4	13	13	12
VC72	3	1	43	5	0	1	4	0	0	0	0	1	0	0	0	0	0	0	2	7	9	21	18	17	47	10.6	32.8	15	11	11	3	9	8	10	15	9	10	NA	7	9	21	18	17	47	10.6	32.8	15	11	11
PG62	2	1	54	5	0	2	5	0	0	0	0	1	0	0	0	0	0	0	2	5	7	16	13	10	33	35.4	24.8	16	17	15	9	13	6	15	13	11	19	3	3	5	13	9	8	32	29.5	36.9	14	17	14
BM58	5	1	58	5	1	1	3	0	1	0	0	0	0	0	0	0	0	0	2	6	8	22	14	15	57	13.7	17.8	13	9	10	2	15	15	12	18	16	8	NA	6	8	22	14	15	57	13.7	17.8	13	9	10
VA79	5	1	37	5	1	2	1	0	0	0	0	1	0	0	0	0	0	0	1	5	9	20	10	7	46	26.9	38.1	10	13	11	10	16	12	14	11	8	13	NA	5	9	20	10	7	46	26.9	38.1	10	13	11
BMF68	4	1	47	5	1	2	10	1	0	0	0	0	0	0	0	0	0	1	1	4	6	19	13	9	29	26.7	33.7	15	15	14	8	15	15	13	15	13	13	NA	4	6	19	13	9	29	26.7	33.7	15	15	14
VC68	7	1	47	5	1	2	5	0	0	0	0	0	0	1	0	0	0	0	1	7	8	21	12	12	46	31.5	35.2	17	13	12	6	14	6	10	15	13	14	3	4	9	20	8	8	40	43.1	37.1	15	13	11
LG61	5	1	54	5	1	2	NA	0	0	1	0	0	0	0	0	0	0	0	2	5	7	20	13	15	38	33.7	27.4	9	15	8	0	18	14	7	18	13	11	NA	5	7	20	13	15	38	33.7	27.4	9	15	8
DC71	3	1	43	5	1	2	3	0	0	0	0	1	0	0	0	0	0	0	2	7	7	13	18	7	41	39.1	45.2	15	15	13	7	14	10	5	16	9	18	NA	7	7	13	18	7	41	39.1	45.2	15	15	13
NN74	4	1	41	5	1	2	10	0	0	1	0	0	0	0	0	0	0	0	4	6	7	15	13	14	51	21,1	30.3	14	10	11	7	8	9	12	16	19	14	NA	6	7	15	13	14	51	21,1	30.3	14	10	11
IV63	4	1	52	5	0	2	9	0	0	0	0	0	0	0	0	0	0	1	2	7	9	16	15	14	53	14.2	33.1	15	12	12	4	10	14	15	16	14	19	NA	7	9	16	15	14	53	14.2	33.1	15	12	12
YH68	5	1	48	5	1	2	17	0	0	0	0	1	0	0	0	0	0	0	2	8	9	24	20	20	58	8.2	25.4	13	7	13	0	8	20	12	20	19	12	4	7	9	20	9	14	61	12.9	25.9	11	7	10
BS71	4	1	45	5	1	2	2	0	0	0	0	1	0	0	0	0	0	0	4	4	6	26	16	14	44	14.3	30	15	14	14	3	14	12	12	16	11	17	NA	4	6	26	16	14	44	14.3	30	15	14	14
MM70	6	1	46	5	1	2	7	0	0	0	0	0	0	0	0	0	0	1	2	8	9	22	18	14	55	7.5	21.8	17	11	15	3	14	18	12	16	12	14	NA	8	9	22	18	14	55	7.5	21.8	17	11	15
CG86	8	1	30	5	0	1	NA	0	0	0	0	1	0	0	0	0	0	0	2	3	6	20	12	13	41	27.2	27.3	14	14	14	11	10	7	12	10	10	14	3	4	5	19	12	9	36	36.8	34	15	16	14
[truncated: 45 more columns]
